# Supplementary material for: Integrative analysis of histomorphology, transcriptome and whole genome resequencing identified DIO2 gene as a crucial gene for the protuberant knob located on forehead in geese
Source: BMC Genomics. 2021 Jun 30;22:487. doi: 10.1186/s12864-021-07822-9 (PMC8244220; doi:10.1186/s12864-021-07822-9)
Supplement: Supplementary file 1 — Additional file 1: Table S1. The primers for qRT-PCR and SNP of candidate genes. Table S2. The sequence accessions of DIO2 protein in various species. Table S3. Summary of RNA-seq data for each sample. Table S4. Mapping statistics for each sample for transcriptom. Table S5. The number of differentially expressed genes. Table S6. Mapping statistics for each individual for the whole genome re-sequencing. Table S7. SNP calling for the whole genome re-sequencing. Table S8. Positively selected genes harbored in the positively selected regions. Table S9. The expression pattern and population differentiation values of candidate genes. [file 12864_2021_7822_MOESM1_ESM.xlsx]

## Sheet: Table S1
Table S1. The primers for qRT-PCR and SNP of candidate genes
Gene Name	Sequence (5’ – 3’)	annealing temperature (℃)	Product length (bp)
SNP
DIO2	F: GCTTCTCCTTGCCACCTC	55	495
	R: CACTCTTCCTGCTCAACTGC
qRT-PCR
DIO2	F: GAAGCCCCAAACTCCAGTGTAATC	62	86
	R: CCACACTTGCCACCAACACTC
KIAA2022	F: GATTCAGTGGGTTCATTGTC	53	218
	R: GACTGGCGGAACTTATCG
LPL	F: GGCATTCAGAAGCCCGTAGG	60	191
	R: GGCTTTTCTTCGTAGAGGAGGG
VTN	F: CCACGGCAATGAGCGAGTC	62	481
	R: GTATTTGTCCCCGACGAAGAAG
HMMR	F: CTGAGAAGTTGGTGAAGTGGTTG	60	192
	R: GAGTCTTTCCCAGTTTACACAATG
PRLR	F: GAATGGGAGACTATTTTTGTTGGAC	60	208
	R: GAGATGACAAGACACCCACGATG
PLCB1	F: CGGCAAGTGCTTTTGTCAGG	60	106
	R: CAGTTGTCATAGTGAAACCGTGTG
THRB	F: CGCTATGACCCCGAGAGTGAG	57	178
	R: TGAGCAGAACAGCCTGAAGAAG
ADCY8	F: GTATGAACACCGCAGGAATC	57	296
	R: CGTGGAGAGGTTGGTGAATC
ADCY2	F: GAGCGGGAGGAGATTGAAAC	58	363
	R: CTGACACTGTTCTTGGTTGGG
NOS2	F: GACAGAGATAGGAGTGCGAGAC	55	143
	R: GCACAGCCACATTTATCTCTAC
RFWD2	F: CAGCAGCGACTATGAAGGCAC	62	308
	R: GCTTAGTGTTGCGGAGGTCGTAG
aβ-actin	F: CAACGAGCGGTTCAGGTGT	92	60
	R: TGGAGTTGAAGGTGGTCTCG
aGAPDH	F: GCTGATGCTCCCATGTTCGTGAT	86	60
	R: GTGGTGCAAGAGGCATTGCTGAC
“a”, housekeeping genes.

## Sheet: Table S2
Table S2. The sequence accessions of DIO2 protein in various species
Species	Sequence Accession
Anser cygnoides domesticus X1	XP_013050071.1
Anser cygnoides domesticus X2	XP_013050072.1
Anas platyrhynchos	XP_005013949.2
Coturnix japonica	XP_015720714.1
Homo sapiens	NP_054644.1
Mus musculus	NP_034180.2
Rattus norvegicus	NP_113908.4
Gallus gallus	NP_989445.3
Danio rerio	NP_997954.4
Bos taurus	NP_001010992.2
Sus scrofa	NP_001001626.2

## Sheet: Table S3
Table S3. Summary of RNA-seq data for each sample
sample	raw_reads	clean_reads	clean_bases	Q20 (%)	Q30 (%)
LG_1	59205660	58378886	8.76G	96.86	91.82
LG_2	50367140	49435260	7.42G	97.28	92.79
LG_3	51152222	50252088	7.54G	97.19	92.55
WG_1	55776682	55025760	8.25G	97.32	92.81
WG_2	50619390	49877770	7.48G	97.28	92.78
WG_3	50921704	50109566	7.52G	97.37	92.99
SG_1	56836314	55981870	8.4G	96.97	92.17
SG_2	45782246	45127094	6.77G	97.15	92.5
SG_3	52916666	52017366	7.8G	97.16	92.53
LP_1	64036712	63060410	9.46G	96.19	90.43
LP_2	50670832	49917956	7.49G	97.07	92.35
LP_3	62736624	61897944	9.28G	96.98	92.14
WP_1	66986656	66029052	9.9G	97	92.34
WP_2	50124518	49468628	7.42G	97.3	92.83
WP_3	66189834	64863814	9.73G	97.06	92.31
SP_1	53057340	51905064	7.79G	96.65	91.7
SP_2	61716918	60536510	9.08G	96.96	92.22
SP_3	55611172	54471816	8.17G	96.64	91.7

## Sheet: Table S4
Table S4. Mapping statistics for each sample for transcriptom
sample	total_reads	total_map	unique_map	exon
LG_1	58378886	46713365(80.02%)	46040202(78.86%)	5346840216(76.7526%)
LG_2	49435260	39148346(79.19%)	38528789(77.94%)	4764936873(81.6352%)
LG_3	50252088	38985762(77.58%)	38410113(76.43%)	4707510575(80.9777%)
WG_1	55025760	44534703(80.93%)	43835321(79.66%)	5251544567(79.0141%)
WG_2	49877770	39013780(78.22%)	38342093(76.87%)	4832162284(83.0711%)
WG_3	50109566	39717127(79.26%)	39079542(77.99%)	4790728763(80.8746%)
SG_1	55981870	43054706(76.91%)	42314352(75.59%)	5416418219(84.4072%)
SG_2	45127094	35236845(78.08%)	34629377(76.74%)	4323507064(82.3019%)
SG_3	52017366	41463586(79.71%)	40860377(78.55%)	4985724573(80.6135%)
LP_1	63060410	49424339(78.38%)	48178434(76.4%)	5868551399(79.6493%)
LP_2	49917956	38909758(77.95%)	38134225(76.39%)	4777504518(82.3556%)
LP_3	61897944	48473921(78.31%)	47373055(76.53%)	5773056887(79.8813%)
WP_1	66029052	46705423(70.73%)	45753695(69.29%)	5783053239(83.0949%)
WP_2	49468628	40069998(81.0%)	39371072(79.59%)	4978143781(83.2821%)
WP_3	64863814	52057020(80.26%)	50963068(78.57%)	6304764186(81.1893%)
SP_1	51905064	36054774(69.46%)	35582900(68.55%)	4599797511(85.6274%)
SP_2	60536510	46151706(76.24%)	44979277(74.3%)	5478152232(79.6174%)
SP_3	54471816	39561970(72.63%)	39000699(71.6%)	4677437155(79.305%)

## Sheet: Table S5
Table S5. The number of differentially expressed genes
Group	all	Up-regulated	Down-regulated	threshold
SP vs LP	4862	2084	2778	log2|FoldChange|>1.0; p-value<0.05
WP vs LP	981	479	502
SP vs WP	2145	780	1365
SG vs LG	2535	1119	1416
WG vs LG	1711	745	966
SG vs WG	778	389	389

## Sheet: Table S6
Table S6. Mapping statistics for each individual for the whole genome re-sequencing
Sample	Clean_reads	mapped_reads	mapping_rate	Average_depth	Coverage_1X	Coverage_4X
CB01	273989226	259591240	0.9475	30.18	0.9951	0.9868
CB02	249318828	235242256	0.9435	27.47	0.9946	0.9824
CB03	304596368	287140797	0.9427	33.09	0.9953	0.987
CB04	366992642	342504061	0.9333	38.55	0.9958	0.9898
CB05	308566290	292868924	0.9491	34.39	0.9958	0.9899
CB06	265174426	252576025	0.9525	29.06	0.9957	0.9909
LD01	292127806	280958684	0.9618	33.84	0.994	0.9868
LD02	288819994	273591492	0.9473	31.7	0.9941	0.9856
LD03	260979786	248189649	0.951	28.33	0.9937	0.9842
LD04	260119132	246995935	0.9495	28.64	0.9932	0.9811
LD05	256688488	244871966	0.954	28.96	0.9935	0.9829
LD06	303731694	284334049	0.9361	32.25	0.9941	0.9853
ST01	237452600	224578664	0.9458	25.71	0.9948	0.9838
ST02	276696074	262929470	0.9502	30.91	0.9944	0.983
ST03	265916924	251308057	0.9451	29.99	0.9936	0.9784
ST04	312808412	298938809	0.9557	36.25	0.9948	0.9861
ST05	286503194	273719465	0.9554	33.2	0.9943	0.983
ST06	300064242	284371595	0.9477	33.21	0.9953	0.9863

## Sheet: Table S7
Table S7. SNP calling for the whole genome re-sequencing
Category		Number of SNPs
Upstream		226789
Exonic	Stop gain	986
	Stop loss	142
	Synonymous	207137
	Non-synonymous	103171
Intronic		10342985
Splicing		1252
Downstream		240903
upstream/downstream		10599
Intergenic		9909407
Ts		15570734
Tv		6022330
ts/tv		7.756
Total		21593064

## Sheet: Table S8
Table S8. Positively selected genes harbored in the positively selected regions
CHROM	GENE_ID	Gene_Name	description
NW_013185656.1	gene1000	--	Not annotation
NW_013185722.1	gene10022	LOC106038521	wiskott-Aldrich syndrome protein family member 3-like
NW_013185722.1	gene10023	SLC16A2	solute carrier family 16%2C member 2 (thyroid hormone transporter)%2C transcript variant X3
NW_013185722.1	gene10024	RLIM	ring finger protein%2C LIM domain interacting%2C transcript variant X2
NW_013185722.1	gene10025	--	Not annotation
NW_013185722.1	gene10026	KIAA2022	KIAA2022 ortholog%2C transcript variant X6
NW_013185722.1	gene10071	SMARCA1	SWI/SNF related%2C matrix associated%2C actin dependent regulator of chromatin%2C subfamily a%2C member 1
NW_013185722.1	gene10072	--	Not annotation
NW_013185722.1	gene10074	--	Not annotation
NW_013185722.1	gene10075	--	Not annotation
NW_013185722.1	gene10076	TENM1	teneurin transmembrane protein 1%2C transcript variant X4
NW_013185722.1	gene10080	XIAP	X-linked inhibitor of apoptosis%2C E3 ubiquitin protein ligase%2C transcript variant X5
NW_013185722.1	gene10081	THOC2	THO complex 2
NW_013185722.1	gene10082	GRIA3	glutamate receptor%2C ionotropic%2C AMPA 3%2C transcript variant X2
NW_013185722.1	gene10084	--	Not annotation
NW_013185722.1	gene10091	TMEM255A	transmembrane protein 255A
NW_013185722.1	gene10092	ZBTB33	zinc finger and BTB domain containing 33
NW_013185723.1	gene10093	LOC106038686	PR domain zinc finger protein 5-like%2C transcript variant X2
NW_013185723.1	gene10094	--	Not annotation
NW_013185723.1	gene10095	--	Not annotation
NW_013185723.1	gene10096	--	Not annotation
NW_013185723.1	gene10097	--	Not annotation
NW_013185723.1	gene10098	MAD2L1	MAD2 mitotic arrest deficient-like 1 (yeast)
NW_013185723.1	gene10099	RPL7L1	ribosomal protein L7-like 1
NW_013185723.1	gene10102	USP53	ubiquitin specific peptidase 53%2C transcript variant X1
NW_013185723.1	gene10103	MYOZ2	myozenin 2%2C transcript variant X2
NW_013185656.1	gene1040	EPHA6	EPH receptor A6%2C transcript variant X1
NW_013185728.1	gene10496	SDCBP	syndecan binding protein (syntenin)
NW_013185728.1	gene10497	NSMAF	neutral sphingomyelinase (N-SMase) activation associated factor
NW_013185732.1	gene10869	DNTTIP2	deoxynucleotidyltransferase%2C terminal%2C interacting protein 2
NW_013185732.1	gene10870	BCAR3	breast cancer anti-estrogen resistance 3%2C transcript variant X6
NW_013185732.1	gene10871	--	Not annotation
NW_013185732.1	gene10872	FNBP1L	formin binding protein 1-like
NW_013185732.1	gene10873	DR1	down-regulator of transcription 1%2C TBP-binding (negative cofactor 2)
NW_013185732.1	gene10874	RDH8	retinol dehydrogenase 8 (all-trans)
NW_013185732.1	gene10875	CCDC18	coiled-coil domain containing 18%2C transcript variant X2
NW_013185732.1	gene10876	TMED5	transmembrane emp24 protein transport domain containing 5%2C transcript variant X2
NW_013185732.1	gene10877	MTF2	metal response element binding transcription factor 2%2C transcript variant X1
NW_013185732.1	gene10878	--	Not annotation
NW_013185732.1	gene10880	FAM69A	family with sequence similarity 69%2C member A%2C transcript variant X1
NW_013185732.1	gene10881	RPL5	ribosomal protein L5
NW_013185732.1	gene10882	EVI5	ecotropic viral integration site 5%2C transcript variant X4
NW_013185732.1	gene10883	--	Not annotation
NW_013185732.1	gene10884	LOC106039392	zinc finger protein Gfi-1-like
NW_013185732.1	gene10885	LOC106039393	zinc finger protein Gfi-1-like
NW_013185732.1	gene10886	--	Not annotation
NW_013185732.1	gene10887	RPAP2	RNA polymerase II associated protein 2
NW_013185732.1	gene10888	--	Not annotation
NW_013185732.1	gene10889	GLMN	glomulin%2C FKBP associated protein%2C transcript variant X1
NW_013185732.1	gene10890	LOC106039468	chromosome unknown open reading frame%2C human C1orf146%2C transcript variant X4
NW_013185732.1	gene10891	KIAA1107	KIAA1107 ortholog%2C transcript variant X2
NW_013185732.1	gene10892	EPHX4	epoxide hydrolase 4
NW_013185732.1	gene10894	TGFBR3	transforming growth factor%2C beta receptor III%2C transcript variant X2
NW_013185732.1	gene10895	HFM1	HFM1%2C ATP-dependent DNA helicase homolog%2C transcript variant X2
NW_013185732.1	gene10896	CDC7	cell division cycle 7%2C transcript variant X3
NW_013185732.1	gene10897	--	Not annotation
NW_013185734.1	gene11019	--	Not annotation
NW_013185734.1	gene11023	--	Not annotation
NW_013185734.1	gene11024	--	Not annotation
NW_013185734.1	gene11025	TSHZ3	teashirt zinc finger homeobox 3%2C transcript variant X1
NW_013185734.1	gene11028	--	Not annotation
NW_013185738.1	gene11285	--	Not annotation
NW_013185739.1	gene11386	ORC2	origin recognition complex%2C subunit 2%2C transcript variant X3
NW_013185739.1	gene11387	FAM126B	family with sequence similarity 126%2C member B%2C transcript variant X1
NW_013185739.1	gene11388	NDUFB3	NADH dehydrogenase (ubiquinone) 1 beta subcomplex%2C 3%2C 12kDa
NW_013185739.1	gene11389	CFLAR	CASP8 and FADD-like apoptosis regulator%2C transcript variant X5
NW_013185739.1	gene11390	CASP10	caspase 10%2C apoptosis-related cysteine peptidase%2C transcript variant X1
NW_013185739.1	gene11391	LOC106040002	caspase-8-like
NW_013185740.1	gene11445	PHF2	PHD finger protein 2
NW_013185740.1	gene11446	--	Not annotation
NW_013185740.1	gene11447	--	Not annotation
NW_013185740.1	gene11448	FAM120A	family with sequence similarity 120A%2C transcript variant X3
NW_013185740.1	gene11451	--	Not annotation
NW_013185740.1	gene11452	--	Not annotation
NW_013185740.1	gene11453	NINJ1	ninjurin 1
NW_013185740.1	gene11454	LOC106040060	chromosome unknown open reading frame%2C human C9orf89%2C transcript variant X7
NW_013185740.1	gene11458	BICD2	bicaudal D homolog 2 (Drosophila)%2C transcript variant X6
NW_013185741.1	gene11541	DHRS3	dehydrogenase/reductase (SDR family) member 3
NW_013185741.1	gene11542	VPS13D	vacuolar protein sorting 13 homolog D (S. cerevisiae)%2C transcript variant X3
NW_013185741.1	gene11575	--	Not annotation
NW_013185743.1	gene11738	LOC106040363	serine-protein kinase ATM-like
NW_013185744.1	gene11762	LOC106040418	atherin-like
NW_013185745.1	gene11827	--	Not annotation
NW_013185745.1	gene11828	--	Not annotation
NW_013185746.1	gene11833	PNPLA4	patatin-like phospholipase domain containing 4%2C transcript variant X2
NW_013185746.1	gene11844	--	Not annotation
NW_013185746.1	gene11845	--	Not annotation
NW_013185746.1	gene11849	CACNA2D3	calcium channel%2C voltage-dependent%2C alpha 2/delta subunit 3%2C transcript variant X7
NW_013185746.1	gene11850	LRTM1	leucine-rich repeats and transmembrane domains 1
NW_013185750.1	gene12138	--	Not annotation
NW_013185750.1	gene12139	--	Not annotation
NW_013185755.1	gene12427	GRIN2A	glutamate receptor%2C ionotropic%2C N-methyl D-aspartate 2A%2C transcript variant X4
NW_013185755.1	gene12428	ATF7IP2	activating transcription factor 7 interacting protein 2
NW_013185755.1	gene12429	EMP2	epithelial membrane protein 2
NW_013185755.1	gene12430	--	Not annotation
NW_013185755.1	gene12431	TEKT5	tektin 5%2C transcript variant X1
NW_013185755.1	gene12432	--	Not annotation
NW_013185755.1	gene12435	TVP23A	trans-golgi network vesicle protein 23 homolog A (S. cerevisiae)%2C transcript variant X2
NW_013185755.1	gene12437	CIITA	class II%2C major histocompatibility complex%2C transactivator
NW_013185755.1	gene12438	DEXI	Dexi homolog (mouse)
NW_013185755.1	gene12439	LOC106041211	protein CLEC16A-like
NW_013185755.1	gene12440	LOC106041175	protein CLEC16A-like
NW_013185755.1	gene12441	--	Not annotation
NW_013185755.1	gene12442	SOCS1	suppressor of cytokine signaling 1
NW_013185755.1	gene12443	LOC106041217	uncharacterized LOC106041217
NW_013185756.1	gene12464	BMPR1B	bone morphogenetic protein receptor%2C type IB%2C transcript variant X2
NW_013185756.1	gene12465	--	Not annotation
NW_013185765.1	gene12973	GCNT2	glucosaminyl (N-acetyl) transferase 2%2C I-branching enzyme (I blood group)
NW_013185765.1	gene12974	LOC106041800	transmembrane protein 14C-like
NW_013185765.1	gene12975	MAK	male germ cell-associated kinase%2C transcript variant X2
NW_013185765.1	gene12976	GCM2	glial cells missing homolog 2 (Drosophila)%2C transcript variant X1
NW_013185765.1	gene12978	ELOVL2	ELOVL fatty acid elongase 2%2C transcript variant X1
NW_013185765.1	gene12979	--	Not annotation
NW_013185765.1	gene12980	SMIM13	small integral membrane protein 13
NW_013185766.1	gene13045	AFF1	AF4/FMR2 family%2C member 1%2C transcript variant X4
NW_013185766.1	gene13092	--	Not annotation
NW_013185766.1	gene13093	--	Not annotation
NW_013185766.1	gene13094	--	Not annotation
NW_013185766.1	gene13095	ADAMTS3	ADAM metallopeptidase with thrombospondin type 1 motif%2C 3%2C transcript variant X1
NW_013185768.1	gene13180	CERK	ceramide kinase%2C transcript variant X2
NW_013185770.1	gene13235	CMYA5	cardiomyopathy associated 5
NW_013185770.1	gene13236	PAPD4	PAP associated domain containing 4%2C transcript variant X3
NW_013185770.1	gene13245	SCAMP1	secretory carrier membrane protein 1
NW_013185657.1	gene1335	LOC106040700	chromosome unknown open reading frame%2C human C14orf169
NW_013185657.1	gene1336	LOC106042682	acyl-coenzyme A thioesterase 5-like
NW_013185657.1	gene1337	LOC106040702	acyl-coenzyme A thioesterase 1-like
NW_013185657.1	gene1338	LOC106040707	acyl-coenzyme A amino acid N-acyltransferase 2-like
NW_013185657.1	gene1339	DNAL1	dynein%2C axonemal%2C light chain 1%2C transcript variant X3
NW_013185657.1	gene1340	ELMSAN1	ELM2 and Myb/SANT-like domain containing 1%2C transcript variant X2
NW_013185774.1	gene13406	GPR75	G protein-coupled receptor 75
NW_013185774.1	gene13407	PSME4	proteasome (prosome%2C macropain) activator subunit 4
NW_013185774.1	gene13408	--	Not annotation
NW_013185774.1	gene13409	ACYP2	acylphosphatase 2%2C muscle type%2C transcript variant X7
NW_013185657.1	gene1341	PTGR2	prostaglandin reductase 2%2C transcript variant X2
NW_013185657.1	gene1342	TMEM62	transmembrane protein 62
NW_013185776.1	gene13468	FBXL17	F-box and leucine-rich repeat protein 17
NW_013185657.1	gene1350	ZNF106	zinc finger protein 106%2C transcript variant X1
NW_013185657.1	gene1351	CAPN3	calpain 3%2C transcript variant X6
NW_013185657.1	gene1352	--	Not annotation
NW_013185657.1	gene1353	GANC	glucosidase%2C alpha%3B neutral C%2C transcript variant X5
NW_013185657.1	gene1354	TMEM87A	transmembrane protein 87A
NW_013185657.1	gene1355	VPS39	vacuolar protein sorting 39 homolog (S. cerevisiae)%2C transcript variant X1
NW_013185657.1	gene1356	PLA2G4F	phospholipase A2%2C group IVF
NW_013185778.1	gene13560	SPATA5	spermatogenesis associated 5%2C transcript variant X1
NW_013185778.1	gene13561	NUDT6	nudix (nucleoside diphosphate linked moiety X)-type motif 6
NW_013185778.1	gene13562	FGF2	fibroblast growth factor 2 (basic)%2C transcript variant X2
NW_013185778.1	gene13563	BBS12	Bardet-Biedl syndrome 12%2C transcript variant X1
NW_013185778.1	gene13564	LOC106042429	caltractin
NW_013185778.1	gene13565	--	Not annotation
NW_013185778.1	gene13566	--	Not annotation
NW_013185778.1	gene13567	IL21	interleukin 21
NW_013185778.1	gene13568	ADAD1	adenosine deaminase domain containing 1 (testis-specific)%2C transcript variant X1
NW_013185778.1	gene13569	KIAA1109	KIAA1109 ortholog%2C transcript variant X1
NW_013185657.1	gene1357	LOC106042961	cytosolic phospholipase A2 epsilon-like
NW_013185778.1	gene13570	--	Not annotation
NW_013185778.1	gene13571	--	Not annotation
NW_013185778.1	gene13572	TRPC3	transient receptor potential cation channel%2C subfamily C%2C member 3
NW_013185778.1	gene13573	BBS7	Bardet-Biedl syndrome 7
NW_013185778.1	gene13574	CCNA2	cyclin A2
NW_013185778.1	gene13575	EXOSC9	exosome component 9%2C transcript variant X2
NW_013185778.1	gene13576	ANXA5	annexin A5%2C transcript variant X4
NW_013185778.1	gene13577	QRFPR	pyroglutamylated RFamide peptide receptor
NW_013185657.1	gene1358	LOC106042968	cytosolic phospholipase A2 epsilon-like
NW_013185657.1	gene1359	LOC106042978	cytosolic phospholipase A2 epsilon-like%2C transcript variant X1
NW_013185657.1	gene1360	LOC106042985	cytosolic phospholipase A2 epsilon-like%2C transcript variant X2
NW_013185657.1	gene1361	--	Not annotation
NW_013185779.1	gene13612	--	Not annotation
NW_013185779.1	gene13613	RFWD2	ring finger and WD repeat domain 2%2C E3 ubiquitin protein ligase
NW_013185779.1	gene13614	PAPPA2	pappalysin 2
NW_013185657.1	gene1362	LOC106042972	cytosolic phospholipase A2 epsilon-like
NW_013185657.1	gene1363	--	Not annotation
NW_013185657.1	gene1364	LOC106040722	cytosolic phospholipase A2 epsilon-like
NW_013185657.1	gene1366	SPTBN5	spectrin%2C beta%2C non-erythrocytic 5
NW_013185657.1	gene1367	LOC106043041	cytosolic phospholipase A2 beta-like%2C transcript variant X2
NW_013185781.1	gene13712	--	Not annotation
NW_013185781.1	gene13713	TH	tyrosine hydroxylase
NW_013185781.1	gene13714	INS	insulin
NW_013185781.1	gene13715	IGF2	insulin-like growth factor 2
NW_013185781.1	gene13716	--	Not annotation
NW_013185781.1	gene13719	MRPL23	mitochondrial ribosomal protein L23
NW_013185787.1	gene13958	POU6F2	POU class 6 homeobox 2%2C transcript variant X4
NW_013185790.1	gene14103	HSDL2	hydroxysteroid dehydrogenase like 2
NW_013185790.1	gene14104	PTBP3	polypyrimidine tract binding protein 3%2C transcript variant X1
NW_013185791.1	gene14182	LOC106043080	uncharacterized LOC106043080%2C transcript variant X3
NW_013185796.1	gene14340	IL1RAPL1	interleukin 1 receptor accessory protein-like 1%2C transcript variant X2
NW_013185796.1	gene14341	--	Not annotation
NW_013185806.1	gene14737	LINGO2	leucine rich repeat and Ig domain containing 2
NW_013185821.1	gene15329	HIVEP1	human immunodeficiency virus type I enhancer binding protein 1
NW_013185821.1	gene15330	--	Not annotation
NW_013185824.1	gene15439	ZFAND5	zinc finger%2C AN1-type domain 5
NW_013185824.1	gene15440	TMC1	transmembrane channel-like 1
NW_013185825.1	gene15450	MFSD2B	major facilitator superfamily domain containing 2B
NW_013185825.1	gene15451	LOC106044496	WD repeat and coiled-coil-containing protein C2orf44 homolog%2C transcript variant X1
NW_013185825.1	gene15452	--	Not annotation
NW_013185825.1	gene15453	LOC106044513	WD repeat and coiled-coil-containing protein C2orf44 homolog
NW_013185825.1	gene15454	LOC106044492	tyrosine-protein phosphatase non-receptor type 23-like
NW_013185825.1	gene15455	FKBP1B	FK506 binding protein 1B%2C 12.6 kDa
NW_013185825.1	gene15456	SF3B6	splicing factor 3b%2C subunit 6%2C 14kDa
NW_013185825.1	gene15457	TP53I3	tumor protein p53 inducible protein 3%2C transcript variant X3
NW_013185825.1	gene15458	FAM228B	family with sequence similarity 228%2C member B%2C transcript variant X1
NW_013185827.1	gene15493	DIO2	deiodinase%2C iodothyronine%2C type II%2C transcript variant X1
NW_013185827.1	gene15494	CEP128	centrosomal protein 128kDa
NW_013185833.1	gene15754	LOC106044793	lipoma-preferred partner homolog
NW_013185840.1	gene16009	ROR2	receptor tyrosine kinase-like orphan receptor 2%2C transcript variant X5
NW_013185840.1	gene16010	--	Not annotation
NW_013185840.1	gene16014	--	Not annotation
NW_013185840.1	gene16015	CDC42SE2	CDC42 small effector 2%2C transcript variant X2
NW_013185840.1	gene16018	HINT1	histidine triad nucleotide binding protein 1
NW_013185845.1	gene16127	PRRC1	proline-rich coiled-coil 1
NW_013185845.1	gene16128	CTXN3	cortexin 3%2C transcript variant X7
NW_013185845.1	gene16134	FBN2	fibrillin 2%2C transcript variant X2
NW_013185850.1	gene16253	--	Not annotation
NW_013185850.1	gene16254	RMI1	RecQ mediated genome instability 1%2C transcript variant X2
NW_013185856.1	gene16448	EHBP1	EH domain binding protein 1
NW_013185856.1	gene16449	OTX1	orthodenticle homeobox 1
NW_013185856.1	gene16450	WDPCP	WD repeat containing planar cell polarity effector%2C transcript variant X2
NW_013185861.1	gene16719	--	Not annotation
NW_013185869.1	gene16989	--	Not annotation
NW_013185869.1	gene16998	SNX2	sorting nexin 2
NW_013185869.1	gene17000	ZNF474	zinc finger protein 474
NW_013185876.1	gene17123	KDM4C	lysine (K)-specific demethylase 4C%2C transcript variant X2
NW_013185876.1	gene17124	LOC106046373	uncharacterized LOC106046373
NW_013185881.1	gene17212	LNPEP	leucyl/cystinyl aminopeptidase%2C transcript variant X2
NW_013185883.1	gene17282	DCP2	decapping mRNA 2%2C transcript variant X6
NW_013185883.1	gene17283	REEP5	receptor accessory protein 5
NW_013185885.1	gene17297	HTR1D	5-hydroxytryptamine (serotonin) receptor 1D%2C G protein-coupled
NW_013185885.1	gene17298	--	Not annotation
NW_013185888.1	gene17392	--	Not annotation
NW_013185888.1	gene17393	--	Not annotation
NW_013185888.1	gene17394	--	Not annotation
NW_013185888.1	gene17395	SMARCA5	SWI/SNF related%2C matrix associated%2C actin dependent regulator of chromatin%2C subfamily a%2C member 5%2C transcript variant X1
NW_013185888.1	gene17405	RNF150	ring finger protein 150
NW_013185888.1	gene17406	TBC1D9	TBC1 domain family%2C member 9 (with GRAM domain)%2C transcript variant X4
NW_013185888.1	gene17407	--	Not annotation
NW_013185658.1	gene1780	--	Not annotation
NW_013185901.1	gene17883	GAS7	growth arrest-specific 7
NW_013185901.1	gene17884	GLP2R	glucagon-like peptide 2 receptor
NW_013185905.1	gene18013	PTCH1	patched 1%2C transcript variant X1
NW_013185907.1	gene18028	--	Not annotation
NW_013185909.1	gene18043	SLC1A1	solute carrier family 1 (neuronal/epithelial high affinity glutamate transporter%2C system Xag)%2C member 1%2C transcript variant X2
NW_013185914.1	gene18127	AIFM3	apoptosis-inducing factor%2C mitochondrion-associated%2C 3%2C transcript variant X7
NW_013185914.1	gene18128	LOC106047484	transmembrane protein 17B-like
NW_013185914.1	gene18129	P2RX6	purinergic receptor P2X%2C ligand gated ion channel%2C 6
NW_013185914.1	gene18130	LOC106047464	leucine-rich repeat-containing protein 74B-like
NW_013185914.1	gene18131	SLC7A4	solute carrier family 7%2C member 4
NW_013185914.1	gene18132	LOC106047465	protein DGCR6-like
NW_013185914.1	gene18133	SCARF2	scavenger receptor class F%2C member 2%2C transcript variant X1
NW_013185914.1	gene18134	LOC106047481	proline dehydrogenase 1%2C mitochondrial-like
NW_013185914.1	gene18135	--	Not annotation
NW_013185914.1	gene18136	--	Not annotation
NW_013185917.1	gene18189	GUCY1A2	guanylate cyclase 1%2C soluble%2C alpha 2
NW_013185917.1	gene18191	CWF19L2	CWF19-like 2%2C cell cycle control (S. pombe)
NW_013185658.1	gene1822	CNTN1	contactin 1%2C transcript variant X1
NW_013185921.1	gene18266	--	Not annotation
NW_013185922.1	gene18278	TET3	tet methylcytosine dioxygenase 3
NW_013185922.1	gene18279	--	Not annotation
NW_013185922.1	gene18280	MOB1A	MOB kinase activator 1A
NW_013185922.1	gene18281	MTHFD2	methylenetetrahydrofolate dehydrogenase (NADP+ dependent) 2%2C methenyltetrahydrofolate cyclohydrolase%2C transcript variant X2
NW_013185922.1	gene18282	SLC4A5	solute carrier family 4 (sodium bicarbonate cotransporter)%2C member 5
NW_013185922.1	gene18283	LOC106047651	tetraspanin-15-like
NW_013185922.1	gene18284	TACR1	tachykinin receptor 1
NW_013185922.1	gene18290	ANTXR1	anthrax toxin receptor 1
NW_013185922.1	gene18291	GKN1	gastrokine 1
NW_013185922.1	gene18292	LOC106047642	gastrokine-1-like
NW_013185922.1	gene18293	GKN2	gastrokine 2
NW_013185922.1	gene18294	BMP10	bone morphogenetic protein 10
NW_013185922.1	gene18295	ARHGAP25	Rho GTPase activating protein 25
NW_013185923.1	gene18335	LOC106047686	tubulin alpha-3 chain
NW_013185923.1	gene18336	GYG1	glycogenin 1%2C transcript variant X1
NW_013185923.1	gene18337	--	Not annotation
NW_013185924.1	gene18338	FAM19A5	family with sequence similarity 19 (chemokine (C-C motif)-like)%2C member A5%2C transcript variant X5
NW_013185929.1	gene18438	DNAH9	dynein%2C axonemal%2C heavy chain 9%2C transcript variant X1
NW_013185930.1	gene18441	--	Not annotation
NW_013185930.1	gene18442	--	Not annotation
NW_013185930.1	gene18443	DLK1	delta-like 1 homolog (Drosophila)
NW_013185930.1	gene18444	--	Not annotation
NW_013185930.1	gene18445	BEGAIN	brain-enriched guanylate kinase-associated%2C transcript variant X1
NW_013185930.1	gene18448	WDR25	WD repeat domain 25%2C transcript variant X2
NW_013185937.1	gene18646	--	Not annotation
NW_013185937.1	gene18647	--	Not annotation
NW_013185937.1	gene18648	--	Not annotation
NW_013185945.1	gene18766	CDS1	CDP-diacylglycerol synthase (phosphatidate cytidylyltransferase) 1%2C transcript variant X2
NW_013185955.1	gene18934	DMXL1	Dmx-like 1%2C transcript variant X2
NW_013185955.1	gene18935	--	Not annotation
NW_013185962.1	gene19020	CDKN1A	cyclin-dependent kinase inhibitor 1A (p21%2C Cip1)
NW_013185962.1	gene19021	RAB44	RAB44%2C member RAS oncogene family%2C transcript variant X1
NW_013185962.1	gene19022	LOC106048447	chromosome unknown open reading frame%2C human C6orf89%2C transcript variant X1
NW_013185659.1	gene1903	FMN2	formin 2
NW_013185659.1	gene1905	RGS7	regulator of G-protein signaling 7%2C transcript variant X8
NW_013185967.1	gene19149	BCKDHB	branched chain keto acid dehydrogenase E1%2C beta polypeptide%2C transcript variant X2
NW_013185967.1	gene19150	TTK	TTK protein kinase
NW_013185967.1	gene19153	LCA5	Leber congenital amaurosis 5%2C transcript variant X1
NW_013185659.1	gene1917	PLD5	phospholipase D family%2C member 5%2C transcript variant X3
NW_013185974.1	gene19233	EIF4B	eukaryotic translation initiation factor 4B
NW_013185974.1	gene19234	LOC106048691	keratin%2C type II cytoskeletal 4-like%2C transcript variant X4
NW_013185974.1	gene19235	LOC106048694	keratin%2C type II cytoskeletal 3-like
NW_013185974.1	gene19236	LOC106048692	keratin%2C type II cytoskeletal-like%2C transcript variant X1
NW_013185983.1	gene19375	--	Not annotation
NW_013185990.1	gene19454	ADD2	adducin 2 (beta)
NW_013185990.1	gene19455	SNRNP27	small nuclear ribonucleoprotein 27kDa (U4/U6.U5)
NW_013186050.1	gene20002	TNIP3	TNFAIP3 interacting protein 3%2C transcript variant X1
NW_013186050.1	gene20003	NDNF	neuron-derived neurotrophic factor%2C transcript variant X5
NW_013186050.1	gene20004	LOC106049496	PR domain zinc finger protein 5-like%2C transcript variant X3
NW_013186074.1	gene20191	LOC106049689	uncharacterized LOC106049689%2C transcript variant X2
NW_013186074.1	gene20192	LOC106049692	uncharacterized LOC106049692
NW_013186074.1	gene20193	LOC106049694	lysine-specific demethylase 6B-like
NW_013186097.1	gene20309	LOC106049819	arachidonate 15-lipoxygenase B-like
NW_013186097.1	gene20310	LOC106049821	maltase-glucoamylase%2C intestinal-like%2C transcript variant X1
NW_013185659.1	gene2079	--	Not annotation
NW_013185659.1	gene2080	--	Not annotation
NW_013185661.1	gene2488	SATB1	SATB homeobox 1%2C transcript variant X4
NW_013185661.1	gene2489	--	Not annotation
NW_013185662.1	gene2599	RIMS1	regulating synaptic membrane exocytosis 1%2C transcript variant X26
NW_013185662.1	gene2613	ADGRB3	adhesion G protein-coupled receptor B3%2C transcript variant X3
NW_013185662.1	gene2615	--	Not annotation
NW_013185662.1	gene2700	ACP1	acid phosphatase 1%2C soluble%2C transcript variant X1
NW_013185662.1	gene2701	FAM150B	family with sequence similarity 150%2C member B%2C transcript variant X2
NW_013185662.1	gene2702	--	Not annotation
NW_013185662.1	gene2704	--	Not annotation
NW_013185662.1	gene2705	--	Not annotation
NW_013185663.1	gene2857	LACTB2	lactamase%2C beta 2%2C transcript variant X2
NW_013185663.1	gene2859	TRAM1	translocation associated membrane protein 1
NW_013185663.1	gene2860	NCOA2	nuclear receptor coactivator 2%2C transcript variant X3
NW_013185663.1	gene2862	--	Not annotation
NW_013185663.1	gene2863	SLCO5A1	solute carrier organic anion transporter family%2C member 5A1
NW_013185664.1	gene2889	--	Not annotation
NW_013185664.1	gene2892	PXDN	peroxidasin
NW_013185664.1	gene2894	MYT1L	myelin transcription factor 1-like%2C transcript variant X5
NW_013185664.1	gene2904	--	Not annotation
NW_013185664.1	gene2907	SOX11	SRY (sex determining region Y)-box 11
NW_013185664.1	gene2910	--	Not annotation
NW_013185664.1	gene2954	--	Not annotation
NW_013185666.1	gene3459	LOC106031256	protein HIRA
NW_013185666.1	gene3460	PPIL2	peptidylprolyl isomerase (cyclophilin)-like 2
NW_013185654.1	gene387	LOC106032068	mitochondrial import inner membrane translocase subunit Tim23
NW_013185654.1	gene388	--	Not annotation
NW_013185654.1	gene389	PARG	poly (ADP-ribose) glycohydrolase%2C transcript variant X1
NW_013185669.1	gene4054	CCDC172	coiled-coil domain containing 172%2C transcript variant X2
NW_013185669.1	gene4055	LOC106031936	pancreatic lipase-related protein 2-like
NW_013185669.1	gene4056	LOC106031949	pancreatic lipase-related protein 2-like
NW_013185670.1	gene4075	LOC106031971	uncharacterized LOC106031971%2C transcript variant X1
NW_013185670.1	gene4077	GOLIM4	golgi integral membrane protein 4%2C transcript variant X2
NW_013185670.1	gene4078	LOC106032155	multiple epidermal growth factor-like domains protein 6
NW_013185671.1	gene4297	ANAPC10	anaphase promoting complex subunit 10%2C transcript variant X2
NW_013185671.1	gene4301	OTUD4	OTU deubiquitinase 4%2C transcript variant X2
NW_013185671.1	gene4302	--	Not annotation
NW_013185671.1	gene4303	SMAD1	SMAD family member 1%2C transcript variant X4
NW_013185671.1	gene4304	--	Not annotation
NW_013185671.1	gene4305	--	Not annotation
NW_013185671.1	gene4306	MMAA	methylmalonic aciduria (cobalamin deficiency) cblA type%2C transcript variant X1
NW_013185671.1	gene4307	--	Not annotation
NW_013185671.1	gene4308	ZNF827	zinc finger protein 827%2C transcript variant X4
NW_013185671.1	gene4309	LSM6	LSM6 homolog%2C U6 small nuclear RNA and mRNA degradation associated
NW_013185671.1	gene4310	LOC106032232	uncharacterized LOC106032232%2C transcript variant X2
NW_013185671.1	gene4311	--	Not annotation
NW_013185671.1	gene4312	SLC10A7	solute carrier family 10%2C member 7%2C transcript variant X2
NW_013185671.1	gene4313	TTC29	tetratricopeptide repeat domain 29%2C transcript variant X10
NW_013185671.1	gene4314	POU4F2	POU class 4 homeobox 2
NW_013185671.1	gene4319	NR3C2	nuclear receptor subfamily 3%2C group C%2C member 2
NW_013185671.1	gene4321	--	Not annotation
NW_013185671.1	gene4322	LOC106032241	uncharacterized LOC106032241%2C transcript variant X1
NW_013185671.1	gene4323	DCLK2	doublecortin-like kinase 2
NW_013185671.1	gene4346	KIAA0922	KIAA0922 ortholog%2C transcript variant X1
NW_013185654.1	gene463	VCL	vinculin
NW_013185654.1	gene466	CAMK2G	calcium/calmodulin-dependent protein kinase II gamma%2C transcript variant X6
NW_013185654.1	gene467	--	Not annotation
NW_013185654.1	gene468	--	Not annotation
NW_013185654.1	gene4684	FAXC	failed axon connections homolog
NW_013185654.1	gene469	NDST2	N-deacetylase/N-sulfotransferase (heparan glucosaminyl) 2
NW_013185654.1	gene470	ZSWIM8	zinc finger%2C SWIM-type containing 8
NW_013185654.1	gene471	LOC106033192	neurotrypsin-like%2C transcript variant X2
NW_013185654.1	gene472	FUT11	fucosyltransferase 11 (alpha (1%2C3) fucosyltransferase)
NW_013185654.1	gene473	SEC24C	SEC24 family member C%2C transcript variant X1
NW_013185674.1	gene4808	LOC106032672	myosin light chain kinase%2C smooth muscle-like
NW_013185674.1	gene4809	MYOT	myotilin
NW_013185674.1	gene4810	--	Not annotation
NW_013185674.1	gene4811	PKD2L2	polycystic kidney disease 2-like 2
NW_013185674.1	gene4812	FAM13B	family with sequence similarity 13%2C member B%2C transcript variant X3
NW_013185674.1	gene4813	TMSB4X	thymosin beta 4%2C X-linked%2C transcript variant X1
NW_013185677.1	gene5429	FOPNL	FGFR1OP N-terminal like%2C transcript variant X1
NW_013185677.1	gene5430	ABCC1	ATP-binding cassette%2C sub-family C (CFTR/MRP)%2C member 1%2C transcript variant X4
NW_013185678.1	gene5555	SQRDL	sulfide quinone reductase-like (yeast)%2C transcript variant X2
NW_013185678.1	gene5556	BLOC1S6	biogenesis of lysosomal organelles complex-1%2C subunit 6%2C pallidin
NW_013185678.1	gene5557	SLC30A4	solute carrier family 30 (zinc transporter)%2C member 4
NW_013185678.1	gene5558	LOC106033637	chromosome unknown open reading frame%2C human C15orf48
NW_013185678.1	gene5559	SPATA5L1	spermatogenesis associated 5-like 1%2C transcript variant X2
NW_013185678.1	gene5560	--	Not annotation
NW_013185678.1	gene5561	DTWD1	DTW domain containing 1%2C transcript variant X1
NW_013185678.1	gene5564	GALK2	galactokinase 2
NW_013185678.1	gene5565	COPS2	COP9 signalosome subunit 2
NW_013185678.1	gene5566	SECISBP2L	SECIS binding protein 2-like
NW_013185678.1	gene5567	SHC4	SHC (Src homology 2 domain containing) family%2C member 4
NW_013185678.1	gene5568	CEP152	centrosomal protein 152kDa
NW_013185678.1	gene5569	--	Not annotation
NW_013185678.1	gene5570	FBN1	fibrillin 1%2C transcript variant X2
NW_013185678.1	gene5571	--	Not annotation
NW_013185678.1	gene5572	DUT	deoxyuridine triphosphatase
NW_013185678.1	gene5573	--	Not annotation
NW_013185678.1	gene5574	SLC12A1	solute carrier family 12 (sodium/potassium/chloride transporter)%2C member 1
NW_013185678.1	gene5578	--	Not annotation
NW_013185679.1	gene5782	KIF18A	kinesin family member 18A
NW_013185679.1	gene5783	METTL15	methyltransferase like 15
NW_013185681.1	gene6021	TRPC6	transient receptor potential cation channel%2C subfamily C%2C member 6
NW_013185685.1	gene6515	ANKFN1	ankyrin-repeat and fibronectin type III domain containing 1%2C transcript variant X2
NW_013185685.1	gene6516	TMEM100	transmembrane protein 100%2C transcript variant X8
NW_013185685.1	gene6524	TOM1L1	target of myb1 like 1 membrane trafficking protein%2C transcript variant X1
NW_013185685.1	gene6530	CA10	carbonic anhydrase X%2C transcript variant X2
NW_013185685.1	gene6531	--	Not annotation
NW_013185685.1	gene6532	UTP18	UTP18 small subunit (SSU) processome component homolog (yeast)
NW_013185685.1	gene6533	MBTD1	mbt domain containing 1%2C transcript variant X1
NW_013185690.1	gene7073	UBR5	ubiquitin protein ligase E3 component n-recognin 5%2C transcript variant X1
NW_013185690.1	gene7090	ZFPM2	zinc finger protein%2C FOG family member 2%2C transcript variant X1
NW_013185690.1	gene7091	--	Not annotation
NW_013185655.1	gene727	--	Not annotation
NW_013185655.1	gene728	--	Not annotation
NW_013185693.1	gene7317	GNAT3	guanine nucleotide binding protein%2C alpha transducing 3
NW_013185694.1	gene7349	--	Not annotation
NW_013185694.1	gene7350	--	Not annotation
NW_013185694.1	gene7351	--	Not annotation
NW_013185694.1	gene7357	ARL15	ADP-ribosylation factor-like 15%2C transcript variant X2
NW_013185694.1	gene7358	--	Not annotation
NW_013185694.1	gene7378	IL31RA	interleukin 31 receptor A%2C transcript variant X1
NW_013185694.1	gene7379	IL6ST	interleukin 6 signal transducer%2C transcript variant X2
NW_013185695.1	gene7462	GABRG3	gamma-aminobutyric acid (GABA) A receptor%2C gamma 3%2C transcript variant X1
NW_013185696.1	gene7546	LOC106035904	chromosome unknown open reading frame%2C human C12orf75%2C transcript variant X1
NW_013185655.1	gene755	--	Not annotation
NW_013185655.1	gene756	GSC	goosecoid homeobox
NW_013185696.1	gene7666	CACNA1I	calcium channel%2C voltage-dependent%2C T type%2C alpha 1I subunit
NW_013185696.1	gene7668	GRAP2	GRB2-related adaptor protein 2%2C transcript variant X2
NW_013185697.1	gene7691	GABBR2	gamma-aminobutyric acid (GABA) B receptor%2C 2%2C transcript variant X1
NW_013185698.1	gene7829	DSCAM	Down syndrome cell adhesion molecule
NW_013185699.1	gene7874	LOC106036167	zinc finger protein ZIC 1
NW_013185699.1	gene7875	LOC106036168	zinc finger protein ZIC 4-like
NW_013185699.1	gene7890	--	Not annotation
NW_013185699.1	gene7891	--	Not annotation
NW_013185700.1	gene7974	MRPS30	mitochondrial ribosomal protein S30
NW_013185700.1	gene7999	OXCT1	3-oxoacid CoA transferase 1
NW_013185700.1	gene8009	DAB2	Dab%2C mitogen-responsive phosphoprotein%2C homolog 2 (Drosophila)%2C transcript variant X2
NW_013185700.1	gene8010	C9	complement component 9%2C transcript variant X1
NW_013185700.1	gene8024	NADK2	NAD kinase 2%2C mitochondrial%2C transcript variant X3
NW_013185700.1	gene8025	LOC106036387	S-phase kinase-associated protein 2-like
NW_013185700.1	gene8026	LOC106036388	S-phase kinase-associated protein 2-like
NW_013185700.1	gene8027	LMBRD2	LMBR1 domain containing 2%2C transcript variant X2
NW_013185700.1	gene8039	C1QTNF3	C1q and tumor necrosis factor related protein 3%2C transcript variant X1
NW_013185700.1	gene8040	AMACR	alpha-methylacyl-CoA racemase%2C transcript variant X2
NW_013185703.1	gene8273	JAG1	jagged 1
NW_013185703.1	gene8274	SLX4IP	SLX4 interacting protein%2C transcript variant X4
NW_013185703.1	gene8275	MKKS	McKusick-Kaufman syndrome%2C transcript variant X3
NW_013185703.1	gene8276	SNAP25	synaptosomal-associated protein%2C 25kDa%2C transcript variant X1
NW_013185703.1	gene8316	LOC106036620	uncharacterized LOC106036620%2C transcript variant X4
NW_013185706.1	gene8547	SOCS2	suppressor of cytokine signaling 2
NW_013185706.1	gene8548	CRADD	CASP2 and RIPK1 domain containing adaptor with death domain
NW_013185706.1	gene8570	--	Not annotation
NW_013185706.1	gene8571	--	Not annotation
NW_013185706.1	gene8581	ANKS1B	ankyrin repeat and sterile alpha motif domain containing 1B%2C transcript variant X1
NW_013185706.1	gene8582	--	Not annotation
NW_013185707.1	gene8606	--	Not annotation
NW_013185707.1	gene8607	--	Not annotation
NW_013185707.1	gene8642	--	Not annotation
NW_013185712.1	gene9055	AGMO	alkylglycerol monooxygenase
NW_013185712.1	gene9056	--	Not annotation
NW_013185712.1	gene9057	DGKB	diacylglycerol kinase%2C beta 90kDa%2C transcript variant X1
NW_013185714.1	gene9274	GABRA3	gamma-aminobutyric acid (GABA) A receptor%2C alpha 3%2C transcript variant X2
NW_013185714.1	gene9275	GABRE	gamma-aminobutyric acid (GABA) A receptor%2C epsilon%2C transcript variant X5
NW_013185656.1	gene954	ABI3BP	ABI family%2C member 3 (NESH) binding protein%2C transcript variant X9
NW_013185717.1	gene9704	CLIC5	chloride intracellular channel 5%2C transcript variant X1
NW_013185717.1	gene9705	--	Not annotation
NW_013185656.1	gene971	--	Not annotation
NW_013185656.1	gene974	--	Not annotation
NW_013185656.1	gene975	ALCAM	activated leukocyte cell adhesion molecule
NW_013185656.1	gene977	--	Not annotation
NW_013185718.1	gene9772	PARVB	parvin%2C beta%2C transcript variant X1
NW_013185718.1	gene9773	PARVG	parvin%2C gamma%2C transcript variant X3
NW_013185656.1	gene978	CBLB	Cbl proto-oncogene B%2C E3 ubiquitin protein ligase
NW_013185656.1	gene981	--	Not annotation
NW_013185656.1	gene982	--	Not annotation
NW_013185656.1	gene983	BBX	bobby sox homolog (Drosophila)%2C transcript variant X4
NW_013185656.1	gene985	CD47	CD47 molecule
NW_013185656.1	gene986	--	Not annotation
NW_013185656.1	gene987	IFT57	intraflagellar transport 57%2C transcript variant X3
NW_013185656.1	gene992	LOC106039194	T-cell receptor-associated transmembrane adapter 1
NW_013185656.1	gene993	LOC106039182	uncharacterized LOC106039182%2C transcript variant X1
NW_013185721.1	gene9944	--	Not annotation

## Sheet: Table S9
Table S9. The expression pattern and population differentiation values of candidate genes
skin			bone
Gene Name	log2(θ ratio(LD/Other))	Fst	Gene Name	log2(θ ratio(LD/Other))	Fst
TENM1	0.0918317	0.824897	tvp23a	0.559565	0.774977
ephx4	1.44271	0.9341	ciita	0.2994	0.780304
CDC7	1.13686	0.893572	BMPR1B	0.0800674	0.781744
TEKT5	0.121615	0.812739	fbxl17	0.183723	0.839825
FBN2	0.69743	0.807112	PLA2G4F	0.530988	0.802229
DCP2	-0.129904	0.908971	TRPC3	-0.0336932	0.791013
PTCH1	-0.176641	0.843212	rfwd2	1.43562	0.883982
AIFM3	0.577254	0.815978	LOC106042972	0.351488	0.806092
LOC106047464	0.445672	0.800704	OTX1	0.234406	0.881816
LOC106047686	-0.158613	0.910464	FAM19A5	0.0687586	0.780293
KIAA0922	0.143501	0.842144	RGS7	0.381237	0.787672
gsc	0.442582	0.78809	ADD2	0.304717	0.800822
LOC106036620	0.538302	0.775494	RIMS1	0.495555	0.789236
KIAA2022	1.10429	0.871289	LOC106032155	0.405554	0.870044
ADAMTS3	-0.141785	0.783237	CA10	0.486301	0.850828
DIO2	-0.145356	0.809495	cacna1i	0.291266	0.806473
TRPC6	0.857691	0.771401	ABI3BP	0.286481	0.835657
			KIAA2022	1.10429	0.871289
			ADAMTS3	-0.141785	0.783237
			dio2	-0.145356	0.809495
			TRPC6	0.857691	0.771401
Note: the lowercase letters represents the upregulating genes, the capital letter represents the downregulating genes
